# Supplementary material for: Developing Game-Based Design for eHealth in Practice: 4-Phase Game Design Process
Source: JMIR Form Res. 2024 Nov 8;8:e13723. doi: 10.2196/13723 (PMC11584551; doi:10.2196/13723)
Supplement: Multimedia Appendix 3 [file formative_v8i1e13723_app3.zip]

Archive with 2 entries (2 files):
- MMA2 - Outro.mp4
- MMA2 - Intro.mp4
